# Supplementary material for: PINK1 is a target of T cell responses in Parkinson’s disease
Source: J Clin Invest. 2024 Dec 17;135(4):e180478. doi: 10.1172/JCI180478 (PMC11827839; doi:10.1172/JCI180478)
Supplement: Supporting data values [file jci-135-180478-s019.xlsx]

## Sheet: Fig 1B
Participant ID	Participant category	PINK1	PARKIN	OGDH	GBA	SOD1	LRRK2	PT
2218	HC	450	1053.33	560	100	100	100	8086.67
2255	HC	786.667	336.667	100	100	3533.33	263.333	6106.67
2396	HC	12810	2566.67	550	3726.67	100	596.667	4466.67
2678	HC	6523.33	403.333	4320	2356.67	100	3270	10003.3
2708	HC	6433.33	2133.33	2896.67	100	336.667	246.667	39830
2727	HC	5056.67	4453.33	6506.67	1630	100	6313.33	916.667
2734	HC	343.333	2053.33	2503.33	1876.67	230	2330	2276.67
2885	HC	113.333	346.667	290	2233.33	NA	NA	936.667
2909	HC	663.333	1863.33	100	456.667	100	920	8033.33
2933	HC	7833.33	1576.67	5300	12373.3	546.667	20013.3	10463.3
2963	HC	9560	9290	29396.7	100	100	NA	12596.7
3177	HC	710	1010	100	100	116.667	5390	1663.33
3193	HC	2053.33	2233.33	7890	NA	3343.33	NA	5156.67
3194	HC	2000	100	100	100	3846.67	223.333	6196.67
3291	HC	5266.67	366.667	6406.67	1033.33	203.333	1510	NA
3324	HC	6800	9740	6216.67	3170	100	900	23490
3479	HC	100	256.667	100	100	NA	NA	106.667
3483	HC	1670	153.333	180	100	1180	100	3366.67
3547	HC	176.667	100	843.333	336.667	466.667	256.667	3523.33
3586	HC	100	100	NA	100	NA	NA	NA
3588	HC	303.333	583.333	153.333	100	NA	NA	6383.33
3589	HC	103.333	220	971.67	100	NA	NA	2416.67
4340	HC	100	100	260	100	NA	NA	100
4651	HC	266.667	100	485	100	NA	NA	296.67
7212	HC	13946.7	3746.67	NA	650	NA	9706.67	3223.33
7215	HC	336.667	NA	NA	7163.33	NA	1653.33	NA
7216	HC	4410	NA	NA	453.333	NA	NA	NA
7790	HC	2226.67	NA	NA	553.333	NA	1266.67	NA
7791	HC	3606.67	2703.33	NA	1506.67	NA	4836.67	NA
8394	HC	1930	360	NA	1150	NA	3203.33	11400
1620	HC	606.667	716.667	1760	146.667	NA	NA	826.667
1980	HC	420	366.667	4663.33	3510	610	240	533.333
2216	HC	243.333	260	1850	1083.33	350	160	2646.67
2233	HC	1320	836.67	2580	1643.33	330	486.667	3080
2238	HC	6530	4043.33	2360	5636.67	10120	160	22933.3
3035	HC	8560	3140	100	NA	100	100	16143.3
3545	HC	163.333	216.667	100	290	100	4153.33	3420
3549	HC	5470	8493.33	15490	8426.67	NA	5070	2370
3578	HC	660	1310	100	100	NA	NA	863.333
3583	HC	100	100	100	100	NA	NA	100
4282	HC	1523.33	3870	1346.67	926.67	NA	NA	100
4513	HC	100	1363.33	515	100	NA	NA	100
4594	HC	7656.67	100	11116.7	100	NA	NA	133.333
4652	HC	32156.7	15440	12613.3	28186.7	6520	17680	9416.67
4696	HC	100	100	100	100	100	193.333	1813.33
7213	HC	100	100	NA	NA	NA	266.667	NA
7214	HC	2150	NA	NA	3636.67	NA	243.333	NA
7767	HC	1796.67	5343.33	NA	2566.67	NA	12153.3	12503.3
7770	HC	156.667	286.667	NA	146.667	NA	873.333	4233.33
2633	PD	876.667	390	1830	1916.67	3086.67	100	5606.67
2636	PD	1316.67	150	436.667	100	1696.67	6236.67	3273.33
2700	PD	100	100	100	100	NA	NA	690
2724	PD	386.667	883.333	100	1026.67	906.667	436.667	750
2931	PD	1430	556.667	1413.33	456.667	116.667	100	12283.3
2954	PD	1536.67	1236.67	4776.67	2416.67	756.667	1050	5720
2991	PD	100	100	923.333	100	NA	NA	253.333
3411	PD	163.333	100	100	100	NA	NA	NA
3544	PD	8540	3663.33	22600	1116.67	386.667	1970	17823.3
3575	PD	6006.67	1113.33	5080	1030	11013.3	5720	7400
3576	PD	100	100	293.333	360	100	160	3563.33
7209	PD	12970	936.667	NA	3350	NA	303.333	NA
7220	PD	100	100	NA	100	NA	19296.7	NA
7223	PD	1626.67	286.667	NA	1956.67	NA	8036.67	NA
8383	PD	853.333	223.333	NA	266.667	NA	1240	6953.33
8390	PD	6713.33	3750	NA	1233.33	NA	3546.67	NA
8410	PD	2223.33	1833.33	NA	3780	NA	336.667	7976.67
1067	PD	3116.67	276.667	4586.67	4410	NA	326	2480
1474	PD	5533.33	1766.67	3876.67	4470	243.333	1503.33	14660
2137	PD	20726.7	NA	NA	100	NA	NA	100
2250	PD	3560	2200	970	930	346.667	580	3830
2457	PD	4383.33	426.667	2976.67	100	NA	NA	3306.67
2486	PD	5230	1280	100	100	NA	NA	1103.33
2638	PD	3573.34	2726.67	1490	6130	953.333	1010	6786.66
2683	PD	5056.67	4453.33	6506.67	1630	100	6313.33	916.667
2684	PD	100	3590	773.333	783.333	443.333	1350	6923.33
2717	PD	10626.7	9813.33	12520	973.333	100	4610	4533.33
2725	PD	2613.33	100	2223.33	746.667	NA	3636.67	7620
2888	PD	3970	20693.3	2166.67	6130	5100	2303.33	10733.3
2889	PD	1006.67	366.667	NA	NA	NA	NA	3200
2897	PD	15276.7	9730	22086.7	100	NA	4246.67	8213.33
2898	PD	37706.7	18253.3	13400	15026.7	7293.33	15063.3	18383.3
2911	PD	106.667	100	100	166.667	NA	NA	100
2962	PD	463.333	100	116.667	100	100	810	2456.67
3203	PD	1976.67	13326.7	2906.67	17630	NA	540	13486.7
3323	PD	1420	2393.33	390	NA	NA	100	3215
3331	PD	1263.33	3323.33	7446.67	2673.33	195	1600	9186.67
3349	PD	7506.67	6506.67	11320	12116.7	6476.67	1380	9506.67
3357	PD	783.333	473.333	1670	430	NA	NA	3160
3412	PD	1306.67	1466.67	1473.33	1676.67	130	583.333	2703.33
3543	PD	1013.33	220	100	100	NA	NA	1213.33
3581	PD	1673.33	1163.33	776.667	700	103.333	566.667	9553.33
3640	PD	7046.67	100	NA	NA	NA	NA	NA
4167	PD	100	150	106.667	560	NA	NA	130
4628	PD	6260	8200	10213.3	9880	3240	17290	12650
7211	PD	246.667	3886.67	NA	1976.67	NA	1573.33	15410
7218	PD	15910	4403.33	NA	5386.67	NA	67770	25540
7219	PD	18900	NA	NA	NA	NA	NA	NA
7221	PD	17716.7	NA	NA	15686.7	NA	11500	NA
7222	PD	1240	NA	NA	100	NA	100	NA
7227	PD	14563.3	3856.67	NA	6526.67	NA	4413.33	NA
7229	PD	9436.67	4580	NA	13376.7	NA	1583.33	7986.67
7725	PD	100	100	NA	100	NA	100	100
7768	PD	10626.7	19596.7	NA	5106.67	NA	5480	3926.67
7775	PD	9040	21856.7	NA	5853.33	NA	14620	20653.3
7788	PD	3933.33	13143.3	NA	5073.33	NA	3646.67	6110
8371	PD	1050	100	NA	753.333	NA	2353.33	3220
8372	PD	380	613.333	NA	436.667	NA	1103.33	NA
8421	PD	5506.67	1266.67	NA	540	NA	2866.67	13170
8427	PD	9403.33	7260	NA	13490	NA	7440	NA

## Sheet: Fig 1C
	Average cytokine response
Cytokine	HC	PD
IFNg	37	33.2
IL-10	25.5	22.9
IL-5	37.5	44

## Sheet: Fig 2A
Participant ID	SEX	Participant category	PINK1	PARKIN	OGDH	GBA	SOD1	LRRK2	PT
1620	M	HC	606.667	716.667	1760	146.667	NA	NA	826.667
1980	M	HC	420	366.667	4663.33	3510	610	240	533.333
2216	M	HC	243.333	260	1850	1083.33	350	160	2646.67
2233	M	HC	1320	836.67	2580	1643.33	330	486.667	3080
2238	M	HC	6530	4043.33	2360	5636.67	10120	160	22933.3
3035	M	HC	8560	3140	100	NA	100	100	16143.3
3545	M	HC	163.333	216.667	100	290	100	4153.33	3420
3549	M	HC	5470	8493.33	15490	8426.67	NA	5070	2370
3578	M	HC	660	1310	100	100	NA	NA	863.333
3583	M	HC	100	100	100	100	NA	NA	100
4282	M	HC	1523.33	3870	1346.67	926.67	NA	NA	100
4513	M	HC	100	1363.33	515	100	NA	NA	100
4594	M	HC	7656.67	100	11116.7	100	NA	NA	133.333
4652	M	HC	32156.7	15440	12613.3	28186.7	6520	17680	9416.67
4696	M	HC	100	100	100	100	100	193.333	1813.33
7213	M	HC	100	100	NA	NA	NA	266.667	NA
7214	M	HC	2150	NA	NA	3636.67	NA	243.333	NA
7767	M	HC	1796.67	5343.33	NA	2566.67	NA	12153.3	12503.3
7770	M	HC	156.667	286.667	NA	146.667	NA	873.333	4233.33
1067	M	PD	3116.67	276.667	4586.67	4410	NA	326	2480
1474	M	PD	5533.33	1766.67	3876.67	4470	243.333	1503.33	14660
2137	M	PD	20726.7	NA	NA	100	NA	NA	100
2250	M	PD	3560	2200	970	930	346.667	580	3830
2457	M	PD	4383.33	426.667	2976.67	100	NA	NA	3306.67
2486	M	PD	5230	1280	100	100	NA	NA	1103.33
2638	M	PD	3573.34	2726.67	1490	6130	953.333	1010	6786.66
2683	M	PD	5056.67	4453.33	6506.67	1630	100	6313.33	916.667
2684	M	PD	100	3590	773.333	783.333	443.333	1350	6923.33
2717	M	PD	10626.7	9813.33	12520	973.333	100	4610	4533.33
2725	M	PD	2613.33	100	2223.33	746.667	NA	3636.67	7620
2888	M	PD	3970	20693.3	2166.67	6130	5100	2303.33	10733.3
2889	M	PD	1006.67	366.667	NA	NA	NA	NA	3200
2897	M	PD	15276.7	9730	22086.7	100	NA	4246.67	8213.33
2898	M	PD	37706.7	18253.3	13400	15026.7	7293.33	15063.3	18383.3
2911	M	PD	106.667	100	100	166.667	NA	NA	100
2962	M	PD	463.333	100	116.667	100	100	810	2456.67
3203	M	PD	1976.67	13326.7	2906.67	17630	NA	540	13486.7
3323	M	PD	1420	2393.33	390	NA	NA	100	3215
3331	M	PD	1263.33	3323.33	7446.67	2673.33	195	1600	9186.67
3349	M	PD	7506.67	6506.67	11320	12116.7	6476.67	1380	9506.67
3357	M	PD	783.333	473.333	1670	430	NA	NA	3160
3412	M	PD	1306.67	1466.67	1473.33	1676.67	130	583.333	2703.33
3543	M	PD	1013.33	220	100	100	NA	NA	1213.33
3581	M	PD	1673.33	1163.33	776.667	700	103.333	566.667	9553.33
3640	M	PD	7046.67	100	NA	NA	NA	NA	NA
4167	M	PD	100	150	106.667	560	NA	NA	130
4628	M	PD	6260	8200	10213.3	9880	3240	17290	12650
7211	M	PD	246.667	3886.67	NA	1976.67	NA	1573.33	15410
7218	M	PD	15910	4403.33	NA	5386.67	NA	67770	25540
7219	M	PD	18900	NA	NA	NA	NA	NA	NA
7221	M	PD	17716.7	NA	NA	15686.7	NA	11500	NA
7222	M	PD	1240	NA	NA	100	NA	100	NA
7227	M	PD	14563.3	3856.67	NA	6526.67	NA	4413.33	NA
7229	M	PD	9436.67	4580	NA	13376.7	NA	1583.33	7986.67
7725	M	PD	100	100	NA	100	NA	100	100
7768	M	PD	10626.7	19596.7	NA	5106.67	NA	5480	3926.67
7775	M	PD	9040	21856.7	NA	5853.33	NA	14620	20653.3
7788	M	PD	3933.33	13143.3	NA	5073.33	NA	3646.67	6110
8371	M	PD	1050	100	NA	753.333	NA	2353.33	3220
8372	M	PD	380	613.333	NA	436.667	NA	1103.33	NA
8421	M	PD	5506.67	1266.67	NA	540	NA	2866.67	13170
8427	M	PD	9403.33	7260	NA	13490	NA	7440	NA

## Sheet: Fig 2B
Participant ID	SEX	Participant category	PINK1	PARKIN	OGDH	GBA	SOD1	LRRK2	PT
2218	F	HC	450	1053.33	560	100	100	100	8086.67
2255	F	HC	786.667	336.667	100	100	3533.33	263.333	6106.67
2396	F	HC	12810	2566.67	550	3726.67	100	596.667	4466.67
2678	F	HC	6523.33	403.333	4320	2356.67	100	3270	10003.3
2708	F	HC	6433.33	2133.33	2896.67	100	336.667	246.667	39830
2727	F	HC	5056.67	4453.33	6506.67	1630	100	6313.33	916.667
2734	F	HC	343.333	2053.33	2503.33	1876.67	230	2330	2276.67
2885	F	HC	113.333	346.667	290	2233.33	NA	NA	936.667
2909	F	HC	663.333	1863.33	100	456.667	100	920	8033.33
2933	F	HC	7833.33	1576.67	5300	12373.3	546.667	20013.3	10463.3
2963	F	HC	9560	9290	29396.7	100	100	NA	12596.7
3177	F	HC	710	1010	100	100	116.667	5390	1663.33
3193	F	HC	2053.33	2233.33	7890		3343.33	NA	5156.67
3194	F	HC	2000	100	100	100	3846.67	223.333	6196.67
3291	F	HC	5266.67	366.667	6406.67	1033.33	203.333	1510	NA
3324	F	HC	6800	9740	6216.67	3170	100	900	23490
3479	F	HC	100	256.667	100	100	NA	NA	106.667
3483	F	HC	1670	153.333	180	100	1180	100	3366.67
3547	F	HC	176.667	100	843.333	336.667	466.667	256.667	3523.33
3586	F	HC	100	100	NA	100	NA	NA	NA
3588	F	HC	303.333	583.333	153.333	100	NA	NA	6383.33
3589	F	HC	103.333	220	971.67	100	NA	NA	2416.67
4340	F	HC	100	100	260	100	NA	NA	100
4651	F	HC	266.667	100	485	100	NA	NA	296.67
7212	F	HC	13946.7	3746.67	NA	650	NA	9706.67	3223.33
7215	F	HC	336.667	NA	NA	7163.33	NA	1653.33	NA
7216	F	HC	4410	NA	NA	453.333	NA	NA	NA
7790	F	HC	2226.67	NA	NA	553.333	NA	1266.67	NA
7791	F	HC	3606.67	2703.33	NA	1506.67	NA	4836.67	NA
8394	F	HC	1930	360	NA	1150	NA	3203.33	11400
2633	F	PD	876.667	390	1830	1916.67	3086.67	100	5606.67
2636	F	PD	1316.67	150	436.667	100	1696.67	6236.67	3273.33
2700	F	PD	100	100	100	100	NA	NA	690
2724	F	PD	386.667	883.333	100	1026.67	906.667	436.667	750
2931	F	PD	1430	556.667	1413.33	456.667	116.667	100	12283.3
2954	F	PD	1536.67	1236.67	4776.67	2416.67	756.667	1050	5720
2991	F	PD	100	100	923.333	100	NA	NA	253.333
3411	F	PD	163.333	100	100	100	NA	NA	NA
3544	F	PD	8540	3663.33	22600	1116.67	386.667	1970	17823.3
3575	F	PD	6006.67	1113.33	5080	1030	11013.3	5720	7400
3576	F	PD	100	100	293.333	360	100	160	3563.33
7209	F	PD	12970	936.667	NA	3350	NA	303.333	NA
7220	F	PD	100	100	NA	100	NA	19296.7	NA
7223	F	PD	1626.67	286.667	NA	1956.67	NA	8036.67	NA
8383	F	PD	853.333	223.333	NA	266.667	NA	1240	6953.33
8390	F	PD	6713.33	3750	NA	1233.33	NA	3546.67	NA
8410	F	PD	2223.33	1833.33	NA	3780	NA	336.667	7976.67

## Sheet: Fig 2C
	Average cytokine response
Cytokine	HC M	HC F	PD M	PD F
IFNg	39.6	42	30.9	41.6
IL-10	20.7	26.9	22.9	23.2
IL-5	39.7	31.1	46.2	35.2

## Sheet: Fig 3C
	Non-CD3 Cells		CD4+ T cells		CD8+ T cells
Participant	pre	post	pre	post	pre	post
6101	33	2.32	54.2	81.6	9.91	6.29
6750	51.6	25.9	27.9	38.8	17.2	24.5
6053	40.2	12.9	45	76.5	13.2	9.08
6002	43.3	26.9	26.3	44.5	17.6	23.9
6229	38.7	13.8	46.3	72.8	13.1	11.7
6102	36.2	10.1	45.7	70.4	16.2	18.2

## Sheet: Fig 4B
	Peptide sequence starting position
Subject ID	1	6	11	16	21	26	31	36	41	46	51	56	61	66	71	76	81	86	91	96	101	106	111	116	121	126	131	136	141	146	151	156	161	166	171	176	181	186	191	196	201	206	211	216	221	226	231	236	241
2638	NA	NA	NA	NA	NA	NA	NA	NA	NA	NA	NA	NA	NA	NA	NA	NA	NA	NA	NA	NA	NA	NA	NA	NA	100	100	100	100	250	746.667	346.667	100	100	100	100	100	100	100	100	100	100	100	1003.33	1476.67	100	100	100	NA	NA
3412	NA	NA	NA	NA	NA	NA	NA	NA	NA	NA	NA	NA	NA	NA	NA	NA	NA	NA	NA	NA	NA	NA	NA	NA	NA	NA	NA	NA	NA	NA	NA	NA	NA	NA	NA	NA	NA	NA	NA	NA	NA	NA	NA	NA	NA	NA	NA	NA	NA
2888	NA	NA	NA	NA	NA	NA	NA	NA	NA	NA	NA	NA	100	100	100	100	100	100	100	100	100	100	100	100	NA	NA	NA	NA	NA	NA	NA	NA	NA	NA	NA	NA	100	100	100	100	100	100	100	100	100	100	100	NA	NA
3543	NA	NA	NA	NA	NA	NA	NA	NA	NA	NA	NA	NA	NA	NA	NA	NA	NA	NA	NA	NA	NA	NA	NA	NA	NA	NA	NA	NA	NA	NA	NA	NA	NA	NA	NA	NA	NA	NA	NA	NA	NA	NA	NA	NA	NA	NA	NA	100	100
2889	NA	NA	NA	NA	NA	NA	NA	NA	NA	NA	NA	NA	NA	NA	NA	NA	NA	NA	NA	NA	NA	NA	NA	NA	100	100	100	100	1363.33	100	293.333	100	100	100	100	100	100	100	100	100	100	100	100	4196.67	100	100	100	NA	NA
2897	NA	NA	NA	NA	NA	NA	NA	NA	NA	NA	NA	NA	NA	NA	NA	NA	NA	NA	NA	NA	NA	NA	NA	NA	NA	NA	NA	NA	NA	NA	NA	NA	NA	NA	NA	NA	NA	NA	NA	NA	NA	NA	NA	NA	NA	NA	NA	100	100
4268	NA	NA	NA	NA	NA	NA	NA	NA	NA	NA	NA	NA	100	570	100	100	100	100	100	103.333	100	100	100	100	100	100	100	100	2173.33	443.333	2043.33	100	100	100	100	100	100	100	100	100	100	100	100	2930	100	100	383.333	NA	NA
2898	NA	NA	NA	NA	NA	NA	NA	NA	NA	NA	NA	NA	NA	NA	NA	NA	NA	NA	NA	NA	NA	NA	NA	NA	NA	NA	NA	NA	NA	NA	NA	NA	NA	NA	NA	NA	100	100	100	100	100	100	1530	9086.67	100	100	100	NA	NA
2486	NA	NA	NA	NA	NA	NA	NA	NA	NA	NA	NA	NA	NA	NA	NA	NA	NA	NA	NA	NA	NA	NA	NA	NA	100	100	100	100	203.333	253.333	1490	100	100	100	100	100	NA	NA	NA	NA	NA	NA	NA	NA	NA	NA	NA	NA	NA
2457	NA	NA	NA	NA	NA	NA	NA	NA	NA	NA	NA	NA	NA	NA	NA	NA	NA	NA	NA	NA	NA	NA	NA	NA	NA	NA	NA	NA	NA	NA	NA	NA	NA	NA	NA	NA	100	100	100	100	100	100	7413.33	21760	100	100	2336.67	100	100
3544	NA	NA	NA	NA	NA	NA	NA	NA	NA	NA	NA	NA	NA	NA	NA	NA	NA	NA	NA	NA	NA	NA	NA	NA	NA	NA	NA	NA	NA	NA	NA	NA	NA	NA	NA	NA	NA	NA	NA	NA	NA	NA	NA	NA	NA	NA	NA	NA	NA
3575	NA	NA	NA	NA	NA	NA	NA	NA	NA	NA	NA	NA	NA	NA	NA	NA	NA	NA	NA	NA	NA	NA	NA	NA	NA	NA	NA	NA	NA	NA	NA	NA	NA	NA	NA	NA	100	100	100	100	100	100	403.333	3113.33	100	100	100	100	100
2717	NA	NA	NA	NA	NA	NA	NA	NA	NA	NA	NA	NA	NA	NA	NA	NA	NA	NA	NA	NA	NA	NA	NA	NA	NA	NA	NA	NA	NA	NA	NA	NA	NA	NA	NA	NA	NA	NA	NA	NA	NA	NA	NA	NA	NA	NA	NA	100	100
2725	NA	NA	NA	NA	NA	NA	NA	NA	NA	NA	NA	NA	100	100	1186.67	100	100	100	100	100	100	100	100	100	NA	NA	NA	NA	NA	NA	NA	NA	NA	NA	NA	NA	100	100	100	100	100	103.333	3213.33	13710	100	100	633.333	NA	NA
1067	NA	NA	NA	NA	NA	NA	NA	NA	NA	NA	NA	NA	NA	NA	NA	NA	NA	NA	NA	NA	NA	NA	NA	NA	NA	NA	NA	NA	NA	NA	NA	NA	NA	NA	NA	NA	100	100	100	100	100	100	516.667	2090	5273.33	100	100	NA	NA
3323	NA	NA	NA	NA	NA	NA	NA	NA	NA	NA	NA	NA	NA	NA	NA	NA	NA	NA	NA	NA	NA	NA	NA	NA	NA	NA	NA	NA	NA	NA	NA	NA	NA	NA	NA	NA	NA	NA	NA	NA	NA	NA	NA	NA	NA	NA	NA	NA	NA
2636	NA	NA	NA	NA	NA	NA	NA	NA	NA	NA	NA	NA	NA	NA	NA	NA	NA	NA	NA	NA	NA	NA	NA	NA	NA	NA	NA	NA	NA	NA	NA	NA	NA	NA	NA	NA	100	100	100	100	100	100	100	970	100	100	100	NA	NA
3349	100	100	730	550	100	100	100	136.667	100	100	100	100	NA	NA	NA	NA	NA	NA	NA	NA	NA	NA	NA	NA	NA	NA	NA	NA	NA	NA	NA	NA	NA	NA	NA	NA	NA	NA	NA	NA	NA	NA	NA	NA	NA	NA	NA	NA	NA
[truncated: 68 more columns]

## Sheet: Fig 4C
No. of epitopes responding per participant
9
7
5
6
4
1
7
3
7
14
1
6
3
9
6
2
3
2

## Sheet: Fig 4E
		Peptides
	Responding participants	Phos-LAIKMMWNISAGSSS	LAIKMMWNISAGSSS	APAFPLAIKMMWNIS	RVLRAFTSSVPLLPG	ILALKNLKLDKMVGW	PRLAAMMLLQLLEGV	Phos-DESIGLQLPFSXWYV	NLKLDKMVGWLLQQS	DPLDTRRLQGFRLEE	FRLEEYLIGQSIGKG	EAILNTMSQELVPAS	KQLAPHPNIIRVLRA	HPNIIRVLRAFTSSV	MMLLQLLEGVDHLVQ	ELDPDGCPWLVIADF	DVRQLVRALLQREAS	VLHLSLWGEHILALK	LWGEHILALKNLKLD	LQLGRALLLRFTGKP	ALLLRFTGKPGRAYG	RLRFFRQSVAGLAAR	RQSVAGLAARLQRQF	RRLQGFRLEEYLIGQ	MWNISAGSSSEAILN	GEYGAVTYRKSKRGP	PLLPGALVDYPDVLP	QGIAHRDLKSDNILV	RDLKSDNILVELDPD	GCPWLVIADFGCCLA	ESVPPDVRQLVRALL	KRPSARVAANVLHLS	LLQQSAATLLANRLT	AATLLANRLTEKCCV	LCQAALLLCSWRAAL
IFN-g	1	826.667	840	656.667	NA	173.333	NA	1280	113.333	250	56.6667	0	NA	NA	NA	93.3333	63.3333	43.3333	83.3333	NA	NA	NA	NA	256.667	0	NA	NA	0	36.6667	0	0	0	NA	NA	NA
	2	NA	NA	NA	NA	496.667	NA	NA	106.667	NA	NA	NA	NA	NA	NA	NA	0	116.667	0	NA	NA	NA	NA	NA	NA	NA	NA	NA	NA	NA	0	113.333	NA	NA	NA
	3	426.667	0	0	NA	0	490	NA	0	NA	NA	0	NA	NA	0	NA	590	700	266.667	NA	NA	0	0	NA	0	NA	NA	NA	NA	NA	0	0	NA	NA	NA
	4	NA	NA	NA	690	140	2223.33	NA	0	NA	NA	NA	0	0	180	NA	0	0	0	NA	NA	NA	NA	NA	NA	0	0	NA	NA	NA	0	0	NA	NA	NA
	5	1043.33	640	0	NA	NA	NA	NA	NA	153.333	106.667	0	NA	NA	NA	NA	NA	NA	NA	NA	NA	NA	NA	0	0	NA	NA	NA	NA	NA	NA	NA	0	0	0
	6	NA	NA	NA	0	NA	NA	NA	NA	NA	NA	NA	2843.33	0	NA	NA	NA	NA	NA	NA	NA	NA	NA	NA	NA	0	0	NA	NA	NA	NA	NA	NA	NA	NA
	7	0	43.3333	0	NA	NA	NA	NA	NA	60	460	0	NA	NA	NA	NA	NA	NA	NA	NA	NA	0	0	46.6667	0	NA	NA	NA	NA	NA	NA	NA	NA	NA	NA
	8	760	3453.33	120	NA	NA	NA	NA	NA	NA	NA	0	NA	NA	NA	NA	NA	NA	NA	NA	NA	NA	NA	NA	0	NA	NA	NA	NA	NA	NA	NA	NA	NA	NA
	9	NA	NA	NA	NA	NA	NA	7096.67	NA	203.333	243.333	NA	NA	NA	NA	0	NA	NA	NA	NA	NA	NA	NA	253.333	NA	NA	NA	0	0	0	NA	NA	NA	NA	NA
	10	6263.33	6703.33	2350	1496.67	910	NA	NA	453.333	NA	NA	783.333	363.333	2760	NA	NA	223.333	163.333	1156.67	NA	NA	NA	NA	NA	0	90	0	NA	NA	NA	0	0	NA	NA	NA
	11	NA	NA	NA	NA	0	NA	NA	0	NA	NA	NA	NA	NA	NA	NA	0	0	0	NA	NA	NA	NA	NA	NA	NA	NA	NA	NA	NA	0	0	NA	NA	NA
	12	450	323.333	63.3333	423.333	NA	0	916.667	NA	NA	NA	0	60	56.6667	0	0	NA	NA	NA	NA	NA	NA	NA	NA	0	46.6667	0	0	0	0	NA	NA	NA	NA	NA
	13	NA	NA	NA	10566.7	NA	NA	NA	NA	NA	NA	NA	0	10753.3	NA	NA	NA	NA	NA	NA	NA	NA	NA	NA	NA	0	0	NA	NA	NA	NA	NA	0	0	0
	14	4290	4926.67	1046.67	NA	NA	76.6667	NA	NA	NA	NA	100	NA	NA	0	NA	NA	NA	NA	NA	NA	NA	NA	NA	0	NA	NA	NA	NA	NA	NA	NA	450	410	0
	15	336.667	470	0	NA	NA	2566.67	NA	NA	NA	NA	0	NA	NA	1240	NA	NA	NA	NA	NA	NA	NA	NA	NA	633.333	NA	NA	NA	NA	NA	NA	NA	NA	NA	NA
	16	NA	NA	NA	NA	190	NA	NA	80	NA	NA	NA	NA	NA	NA	NA	0	0	0	NA	NA	NA	NA	NA	NA	NA	NA	NA	NA	NA	0	0	NA	NA	NA
	17	0	80	0	NA	NA	NA	NA	NA	NA	NA	0	NA	NA	NA	NA	NA	NA	NA	NA	NA	NA	NA	NA	0	NA	NA	NA	NA	NA	NA	NA	NA	NA	NA
	18	NA	NA	NA	NA	NA	NA	NA	NA	NA	NA	NA	NA	NA	NA	NA	NA	NA	NA	26.6667	0	NA	NA	NA	NA	NA	NA	NA	NA	NA	NA	NA	NA	NA	NA
IL-5	1	226.667	256.667	93.3333	NA	80	NA	160	0	0	93.3333	0	NA	NA	NA	1960	0	33.3333	0	NA	NA	NA	NA	250	0	NA	NA	0	0	0	0	0	NA	NA	NA
	2	NA	NA	NA	NA	1426.67	NA	NA	880	NA	NA	NA	NA	NA	NA	NA	190	250	0	NA	NA	NA	NA	NA	NA	NA	NA	NA	NA	NA	0	513.333	NA	NA	NA
	3	0	0	0	NA	36.6667	63.3333	NA	23.3333	NA	NA	0	NA	NA	0	NA	56.6667	43.3333	0	NA	NA	0	0	NA	0	NA	NA	NA	NA	NA	0	0	NA	NA	NA
	4	NA	NA	NA	6593.33	630	11146.7	NA	0	NA	NA	NA	0	0	1363.33	NA	0	0	0	NA	NA	NA	NA	NA	NA	0	673.333	NA	NA	NA	0	0	NA	NA	NA
	5	2166.67	1916.67	0	NA	NA	NA	NA	NA	440	186.667	0	NA	NA	NA	NA	NA	NA	NA	NA	NA	NA	NA	0	0	NA	NA	NA	NA	NA	NA	NA	0	0	0
	6	NA	NA	NA	0	NA	NA	NA	NA	NA	NA	NA	1940	0	NA	NA	NA	NA	NA	NA	NA	NA	NA	NA	NA	0	0	NA	NA	NA	NA	NA	NA	NA	NA
	7	0	60	40	NA	NA	NA	NA	NA	1103.33	686.667	0	NA	NA	NA	NA	NA	NA	NA	NA	NA	0	0	0	0	NA	NA	NA	NA	NA	NA	NA	NA	NA	NA
	8	0	3340	0	NA	NA	NA	NA	NA	NA	NA	0	NA	NA	NA	NA	NA	NA	NA	NA	NA	NA	NA	NA	0	NA	NA	NA	NA	NA	NA	NA	NA	NA	NA
	9	NA	NA	NA	NA	NA	NA	13338.3	NA	0	1246.67	NA	NA	NA	NA	0	NA	NA	NA	NA	NA	NA	NA	0	NA	NA	NA	1216.67	0	0	NA	NA	NA	NA	NA
	10	12533.3	10073.3	3593.33	4366.67	866.667	NA	NA	540	NA	NA	1553.33	2813.33	8816.67	NA	NA	473.333	250	1900	NA	NA	NA	NA	NA	0	240	0	NA	NA	NA	0	0	NA	NA	NA
	11	NA	NA	NA	NA	0	NA	NA	0	NA	NA	NA	NA	NA	NA	NA	0	0	763.333	NA	NA	NA	NA	NA	NA	NA	NA	NA	NA	NA	0	0	NA	NA	NA
	12	3033.33	1996.67	340	2666.67	NA	0	3543.33	NA	NA	NA	0	290	0	0	0	NA	NA	NA	NA	NA	NA	NA	NA	0	0	0	0	0	0	NA	NA	NA	NA	NA
	13	NA	NA	NA	15786.7	NA	NA	NA	NA	NA	NA	NA	0	13440	NA	NA	NA	NA	NA	NA	NA	NA	NA	NA	NA	0	0	NA	NA	NA	NA	NA	0	0	3770
	14	10193.3	6856.67	1190	NA	NA	0	NA	NA	NA	NA	533.333	NA	NA	30	NA	NA	NA	NA	NA	NA	NA	NA	NA	0	NA	NA	NA	NA	NA	NA	NA	193.333	456.667	0
	15	1783.33	1620	516.667	NA	NA	9073.33	NA	NA	NA	NA	0	NA	NA	6663.33	NA	NA	NA	NA	NA	NA	NA	NA	NA	2986.67	NA	NA	NA	NA	NA	NA	NA	NA	NA	NA
	16	NA	NA	NA	NA	4380	NA	NA	1270	NA	NA	NA	NA	NA	NA	NA	0	0	0	NA	NA	NA	NA	NA	NA	NA	NA	NA	NA	NA	0	0	NA	NA	NA
	17	1406.67	510	0	NA	NA	NA	NA	NA	NA	NA	0	NA	NA	NA	NA	NA	NA	NA	NA	NA	NA	NA	NA	0	NA	NA	NA	NA	NA	NA	NA	NA	NA	NA
	18	NA	NA	NA	NA	NA	NA	NA	NA	NA	NA	NA	NA	NA	NA	NA	NA	NA	NA	0	0	NA	NA	NA	NA	NA	NA	NA	NA	NA	NA	NA	NA	NA	NA
IL-10	1	483.333	380	253.333	NA	0	NA	386.667	0	0	196.667	0	NA	NA	NA	316.667	0	0	0	NA	NA	NA	NA	240	0	NA	NA	0	0	0	0	0	NA	NA	NA
	2	NA	NA	NA	NA	0	NA	NA	0	NA	NA	NA	NA	NA	NA	NA	0	0	0	NA	NA	NA	NA	NA	NA	NA	NA	NA	NA	NA	0	3366.67	NA	NA	NA
	3	113.333	0	0	NA	0	63.3333	NA	0	NA	NA	0	NA	NA	0	NA	0	0	0	NA	NA	50	46.6667	NA	0	NA	NA	NA	NA	NA	0	0	NA	NA	NA
	4	NA	NA	NA	1770	0	2620	NA	0	NA	NA	NA	0	0	0	NA	0	0	0	NA	NA	NA	NA	NA	NA	0	0	NA	NA	NA	0	0	NA	NA	NA
	5	1716.67	1640	0	NA	NA	NA	NA	NA	770	0	0	NA	NA	NA	NA	NA	NA	NA	NA	NA	NA	NA	0	0	NA	NA	NA	NA	NA	NA	NA	0	0	0
	6	NA	NA	NA	0	NA	NA	NA	NA	NA	NA	NA	693.333	0	NA	NA	NA	NA	NA	NA	NA	NA	NA	NA	NA	0	0	NA	NA	NA	NA	NA	NA	NA	NA
	7	0	0	0	NA	NA	NA	NA	NA	1010	896.667	0	NA	NA	NA	NA	NA	NA	NA	NA	NA	0	0	396.667	0	NA	NA	NA	NA	NA	NA	NA	NA	NA	NA
	8	1330	2293.33	1410	NA	NA	NA	NA	NA	NA	NA	0	NA	NA	NA	NA	NA	NA	NA	NA	NA	NA	NA	NA	0	NA	NA	NA	NA	NA	NA	NA	NA	NA	NA
	9	NA	NA	NA	NA	NA	NA	6143.33	NA	0	0	NA	NA	NA	NA	1293.33	NA	NA	NA	NA	NA	NA	NA	0	NA	NA	NA	1890	1240	1260	NA	NA	NA	NA	NA
	10	6756.67	4983.33	1470	1653.33	780	NA	NA	753.333	NA	NA	0	1723.33	3433.33	NA	NA	743.333	1586.67	1156.67	NA	NA	NA	NA	NA	0	686.667	0	NA	NA	NA	526.667	0	NA	NA	NA
	11	NA	NA	NA	NA	0	NA	NA	0	NA	NA	NA	NA	NA	NA	NA	0	0	0	NA	NA	NA	NA	NA	NA	NA	NA	NA	NA	NA	0	0	NA	NA	NA
	12	1390	793.333	0	806.667	NA	0	1763.33	NA	NA	NA	0	0	0	0	0	NA	NA	NA	NA	NA	NA	NA	NA	0	0	0	0	0	0	NA	NA	NA	NA	NA
	13	NA	NA	NA	3760	NA	NA	NA	NA	NA	NA	NA	0	3446.67	NA	NA	NA	NA	NA	NA	NA	NA	NA	NA	NA	0	0	NA	NA	NA	NA	NA	0	0	0
	14	2740	1926.67	976.667	NA	NA	0	NA	NA	NA	NA	0	NA	NA	0	NA	NA	NA	NA	NA	NA	NA	NA	NA	0	NA	NA	NA	NA	NA	NA	NA	813.333	626.667	0
	15	0	0	0	NA	NA	2796.67	NA	NA	NA	NA	0	NA	NA	2206.67	NA	NA	NA	NA	NA	NA	NA	NA	NA	1653.33	NA	NA	NA	NA	NA	NA	NA	NA	NA	NA
	16	NA	NA	NA	NA	786.667	NA	NA	0	NA	NA	NA	NA	NA	NA	NA	0	0	0	NA	NA	NA	NA	NA	NA	NA	NA	NA	NA	NA	0	0	NA	NA	NA
	17	510	380	0	NA	NA	NA	NA	NA	NA	NA	0	NA	NA	NA	NA	NA	NA	NA	NA	NA	NA	NA	NA	0	NA	NA	NA	NA	NA	NA	NA	NA	NA	NA
	18	NA	NA	NA	NA	NA	NA	NA	NA	NA	NA	NA	NA	NA	NA	NA	NA	NA	NA	703.333	550	NA	NA	NA	NA	NA	NA	NA	NA	NA	NA	NA	NA	NA	NA

## Sheet: Suppl. Fig 1A
		Antigen							DMSO data
Participant ID	Participant category	PINK1-IFN	PARKIN-IFN	OGDH-IFN	GBA-IFN	SOD1-IFN	LRRK2-IFN	PT-IFN	PINK1-IFN	PARKIN-IFN	OGDH-IFN	GBA-IFN	SOD1-IFN	LRRK2-IFN	PT-IFN
2218	HC	450	810	560	100	100	100	2553.33	8.3	8.3	0	0	1.7	1.7	5
2255	HC	653.333	100	100	100	3190	150	5033.33	3.3	11.7	8	1.7	5	0	8.3
2396	HC	6610	763.333	550	2080	100	596.667	1603.33	273.3	240	161.7	51.7	133.3	118.3	111.7
2678	HC	2500	403.333	2426.67	1206.67	100	953.333	3200	48.3	133.3	21.7	58.3	700	141.7	30
2708	HC	786.667	543.333	503.333	100	336.667	246.667	10440	26.7	25	66.7	15	10	21.7	95
2727	HC	1546.67	2503.33	593.333	160	100	1946.67	316.667	156.7	160	96.7	61.7	95	78.3	35
2734	HC	100	1010	296.667	1876.67	230	350	1260	18.3	26.7	16.7	281.7	88.3	110	21.7
2885	HC	113.333	230	100	100	NA	NA	826.667	10	13.3	1.7	1.7	NA	NA	35
2909	HC	240	983.333	100	456.667	100	300	3100	95	36.7	58.3	43.3	11.7	15	676.7
2933	HC	1770	570	1343.33	2396.67	546.667	4860	4700	15	25	8.3	10	15	5	41.7
2963	HC	3770	3503.33	10720	100	100	NA	4193.33	33.3	96.7	28.3	33.3	6.7	NA	46.7
3177	HC	200	143.333	100	100	116.667	1160	473.333	0	0	5	5	1.7	0	10
3193	HC	240	2110	1663.33	NA	646.667	NA	360	8.3	46.7	5	NA	6.7	NA	20
3194	HC	880	100	100	100	3200	100	3913.33	196.7	163.3	158.3	145	738.3	480	36.7
3291	HC	3800	100	1366.67	1033.33	203.333	443.333	NA	110	351.7	133.3	66.7	61.7	170	NA
3324	HC	1806.67	4103.33	983.333	550	100	900	8013.33	256.7	155	46.7	45	753.3	121.7	93.3
3479	HC	100	256.667	100	100	NA	NA	106.667	3.3	0	3.3	3.3	NA	NA	6.7
3483	HC	1413.33	153.333	100	100	1180	100	1973.33	55	31.7	5	8.3	16.7	83.3	20
3547	HC	176.667	100	843.333	336.667	466.667	256.667	3050	31.7	23.3	18.3	53.3	30	35	31.7
3586	HC	NA	NA	NA	NA	NA	NA	100	0	0		0	NA	NA	NA
3588	HC	100	306.667	153.333	NA	NA	NA	2403.33	0	1.7	6.7	3.3	NA	NA	1.7
3589	HC	100	220	425	100	NA	NA	1560	0	40	0	1.7	NA	NA	5
4340	HC	100	100	100	100	NA	NA	NA	3.3	3.3	0	6.7	NA	NA	1.7
4651	HC	266.667	100	100	100	NA	NA	296.67	5	5	0	3.3	NA	NA	6.7
7212	HC	2616.67	740	NA	243.333	NA	8100	746.667	58.3	78.3	NA	28.3	NA	26.6	8.3
7215	HC	336.667	NA	NA	2423.33	NA	1233.33	NA	40	NA	NA	10	NA	301.6	NA
7216	HC	1703.33	NA	NA	100	NA	NA	NA	56.6	NA	NA	378.3	NA	NA	NA
7790	HC	1783.33	NA	NA	306.667	NA	713.333	NA	10	NA	NA	5	NA	1.6	NA
7791	HC	3450	1250	NA	530	NA	3343.33	NA	1.6	33.3	NA	26.6	NA	28.3	NA
8394	HC	576.667	360	NA	683.333	NA	730	2196.67	11.6	6.6	NA	13.3	NA	8.3	3.3
1620	HC	393.333	716.667	1333.33	146.667	NA	NA	826.667	15	11.7	5	1.7	NA	NA	11.7
1980	HC	273.333	126.667	1560	933.333	376.667	113.333	390	6.7	3.3	5	5	6.7	3.3	45
2216	HC	130	100	100	243.333	350	100	1326.67	10	25	5	11.7	10	16.7	3.3
2233	HC	590	266.67	1223.33	543.33	330	100	930	6.7	8.3	60	25	28.3	518.3	8.3
2238	HC	723.333	2540	1323.33	623.333	7153.33	160	8246.67	30	31.7	20	26.7	116.7	18.3	60
3035	HC	1453.33	1093.33	100	NA	100	100	4430	73.3	28.3	21.7	NA	15	51.7	60
3545	HC	163.333	216.667	100	290	100	2583.33	2063.33	6.7	8.3	6.7	46.7	16.7	21.7	96.7
3549	HC	2000	2130	2603.33	2413.33	NA	1486.67	790	16.7	28.3	10	33.3	NA	11.7	20
3578	HC	423.333	476.667	100	100	NA	NA	240	10	1.7	0	5	NA	NA	5
3583	HC	100	100	NA	100	NA	NA	NA	0	6.7	1.7	5	NA	NA	1.7
4282	HC	100	436.667	373.333	100	NA	NA	100	0	3.3	5	5	NA	NA	3.3
4513	HC	100	246.667	515	100	NA	NA	100	8.3	8.3	15	21.7	NA	NA	23.3
4594	HC	2926.67	100	303.333	100	NA	NA	133.333	25	0	21.7	11.7	NA	NA	3.3
4652	HC	7266.67	4556.67	3823.33	8046.67	1390	5370	9416.67	51.7	248.3	56.7	100	160	48.3	76.7
4696	HC	100	100	100	100	100	193.333	293.333	38.3	15	13.3	13.3	45	18.3	31.7
7213	HC	100	100	NA	NA	NA	100	NA	0	1.6	NA	NA	NA	1.6	NA
7214	HC	1216.67	NA	NA	1006.67	NA	243.333	NA	18.3	NA	NA	153.3	NA	0	NA
7767	HC	326.667	3170	NA	100	NA	3723.33	3363.33	78.3	180	NA	531.6	NA	1.6	3.3
7770	HC	156.667	286.667	NA	100	NA	276.667	876.667	3.3	85	NA	0	NA	5	1.6
2633	PD	270	180	703.333	1130	3086.67	100	3466.67	6.7	15	1.7	1.7	20	35	35
2636	PD	1060	150	436.667	100	1696.67	5750	3273.33	233.3	55	176.7	53.3	NA	173.3	461.7
2700	PD	100	100	100	100	NA	NA	100	11.7	8.3	10	1.7	NA	NA	0
2724	PD	386.667	146.667	100	100	346.667	110	126.667	0	0	0	8.3	28.3	6.7	1.7
2931	PD	1036.67	313.333	630	180	116.667	100	3563.33	1.7	1.7	6.7	26.7	10	0	21.7
2954	PD	470	890	3343.33	723.333	586.667	933.333	1173.33	100	31.7	6.7	35	56.7	80	21.7
2991	PD	100	100	533.333	100	NA	NA	100	3.3	5	1.7	11.7	NA	NA	0
3411	PD	100	100	100	100	NA	NA	NA	3.3	6.7	8.3	3.3	NA	NA	NA
3544	PD	2996.67	1663.33	6323.33	720	386.667	580	5426.67	66.7	128.3	23.3	75	18.3	21.7	0
3575	PD	2296.67	830	1136.67	243.333	7053.33	3020	4296.67	126.7	20	13.3	15	1163.3	36.7	38.3
3576	PD	100	100	140	213.333	100	160	2826.67	0	36.7	6.7	36.7	0	1.7	90
7209	PD	3383.33	293.333	NA	566.667	NA	163.333	NA	8.3	41.6	NA	16.6	NA	36.6	NA
7220	PD	100	100	NA	100	NA	5763.33	NA	10	43.3	NA	106.6	NA	191.6	NA
7223	PD	790	286.667	NA	1466.67	NA	3630	NA	16.6	16.6	NA	8.3	NA	8.3	NA
8383	PD	113.333	223.333	NA	153.333	NA	290	2940	15	6.6	NA	0	NA	0	0
8390	PD	3950	3050	NA	963.333	NA	640	NA	5	1.6	NA	3.3	NA	1.6	NA
8410	PD	570	846.667	NA	1530	NA	190	1756.67	8.3	3.3	NA	21.6	NA	3.3	8.3
1067	PD	1040	276.667	1630	1630	NA	113	1426.67	5	30	8.3	45	NA	0	51.7
1474	PD	1076.67	160	180	410	100	210	2460	6.7	0	0	3.3	11.7	3.3	0
2137	PD	5410	NA	NA	100	NA	NA	100	6.7	NA	NA	0	NA	NA	16.7
2250	PD	1850	503.333	323.333	363.333	166.667	283.333	770	6.7	1.7	11.7	0	58.3	15	10
2457	PD	3020	220	2113.33	100	NA	NA	3006.67	56.7	8.3	43.4	3.3	NA	NA	16.7
2486	PD	2513.33	1280	100	100	NA	NA	580	20	1.7	3.3	5	NA	NA	6.7
2638	PD	1360	370	916.667	1070	683.333	680	4173.33	75	10	3.3	5	135	16.7	1.7
2683	PD	1546.67	2503.33	593.333	160	100	1946.67	316.667	3.3	6.7	5	41.7	8.3	10	6.7
2684	PD	100	873.333	303.333	436.667	443.333	773.333	4446.67	3.3	38.3	135	28.3	8.3	3.3	15
2717	PD	1200	4066.67	3220	341.667	100	1076.67	833.333	10	5	6.7	1.7	28.3	0	1.7
2725	PD	700	NA	893.333	100	NA	1526.67	2813.33	3.3	NA	1.7	1.7	NA	78.3	1.7
2888	PD	1210	5673.33	800	1070	4090	956.667	5406.67	8.3	18.3	6.7	8.3	1.7	10	6.7
2889	PD	606.667	100	NA	NA	NA	NA	1046.67	8.3	78.3	NA	NA	NA	NA	1.7
2897	PD	8043.33	4650	5100	100	NA	836.667	856.667	46.7	80	5	6.7	NA	11.7	6.7
2898	PD	10400	4576.67	2453.33	4166.67	1070	4556.67	4836.67	8.3	15	23.3	1.7	1.7	10	3.3
2911	PD	100	100	100	166.667	NA	NA	100	6.7	6.7	0	0	3.3	5	3.3
2962	PD	463.333	100	116.667	100	100	810	193.333	30	6.7	8.3	3.3	10	21.7	6.7
3203	PD	510	3506.67	633.333	943.333	NA	226.667	4653.33	28.2	10	3.3	6.7	NA	16.7	10
3323	PD	670	613.333	236.667	NA	NA	100	340	123.3	78.3	15	NA	NA	98.3	30
3331	PD	393.333	736.667	1523.33	976.667	195	636.667	926.667	11.7	68.3	41.7	111.7	45	31.7	36.7
3349	PD	1926.67	5536.67	1586.67	2333.33	5123.33	313.333	8706.67	76.7	61.7	20	10	183.3	95	96.7
3357	PD	430	326.667	353.333	183.333	NA	NA	2070	3.3	11.7	1.7	3.3	NA	NA	5
3412	PD	260	663.333	100	100	130	100	243.333	6.7	6.7	6.7	10	13.3	6.7	13.3
3543	PD	373.333	106.667	100	100	NA	NA	1213.33	23.3	6.7	1.7	1.7	NA	NA	15
3581	PD	200	276.667	100	116.667	103.333	160	2053.33	15	121.7	10	23.3	16.7	8.3	18.3
3640	PD	1300	100	NA	NA	NA	NA	NA	11.7	11.7	NA	NA	NA	NA	NA
4167	PD	100	100	100	100	NA	NA	130	1.7	11.7	5	11.7	NA	NA	0
4628	PD	2683.33	3326.67	1553.33	2913.33	3240	5406.67	3466.67	58.3	133.3	13.3	125	875	405	23.3
7211	PD	246.667	2196.67	NA	973.333	NA	476.667	5023.33	10	45	NA	55	NA	30	245
7218	PD	4056.67	1950	NA	1023.33	NA	4703.33	6990	1.6	16.6	NA	3.3	NA	18.3	11.6
7219	PD	15100	NA	NA	NA	NA	NA	NA	98.3	NA	NA		NA	NA	NA
7221	PD	4096.67	NA	NA	2610	NA	3136.67	NA	20	NA	NA	28.3	NA	6.6	NA
7222	PD	1003.33	NA	NA	100	NA	100	NA	26.6	NA	NA	105	NA	131.6	NA
7227	PD	5780	530	NA	2523.33	NA	1530	NA	6.6	16.6	NA	8.3	NA	83.3	NA
7229	PD	4130	4186.67	NA	4476.67	NA	603.333	6460	3.3	15	NA	6.6	NA	3.3	15
7725	PD	100	100	NA	100	NA	100	100	8.3	36.6	NA	25	NA	55	21.6
7768	PD	5393.33	6886.67	NA	2403.33	NA	3293.33	3203.33	13.3	28.3	NA	3.3	NA	6.6	36.6
7775	PD	1460	4806.67	NA	1210	NA	2576.67	7936.67	31.6	215	NA	91.6	NA	21.6	136.6
7788	PD	830	3116.67	NA	1560	NA	1313.33	3620	313.3	0	NA	6.6	NA	5	25
8371	PD	933.333	100	NA	316.667	NA	1320	1673.33	1.6	0	NA	3.3	NA	25	1.6
8372	PD	260	613.333	NA	276.667	NA	823.333	NA	23.3	206.6	NA	1.6	NA	31.6	NA
8421	PD	1026.67	643.333	NA	200	NA	1660	3186.67	1.6	11.6	NA	5	NA	3.3	3.3
8427	PD	3066.67	2620	NA	6363.33	NA	4976.67	NA	245	6.6	NA	8.3	NA	25	NA

[truncated: 11 more sheets: Suppl. Fig 1B, Suppl. Fig 1C, Suppl. Fig 2, Suppl. Fig 3, Suppl. Fig 4A, Suppl. Fig 4B, Suppl. Fig 4C, Suppl. Fig 4D, Suppl. Fig 4E, Suppl. Fig 4F, Suppl. table 1]
